# Supplementary material for: ﻿Lectotypification of Salvia bogotensis Benth. (Lamiaceae)
Source: PhytoKeys. 2025 Oct 14;265:39–48. doi: 10.3897/phytokeys.265.165733 (PMC12541465; doi:10.3897/phytokeys.265.165733)
Supplement: XML Treatment for Salvia bogotensis [file phytokeys.265.165733-treatment1.xml]

<!DOCTYPE tp:taxon-treatment
  PUBLIC "-//TaxonX//DTD Taxonomic Treatment Publishing DTD v0 20100105//EN" "tax-treatment-NSO.dtd">
<tp:taxon-treatment xmlns:tp="http://www.plazi.org/taxpub"><tp:treatment-meta><kwd-group><label>Taxon classification</label><kwd>
              <named-content content-type="kingdom">Plantae</named-content>
            </kwd><kwd>
              <named-content content-type="order">Lamiales</named-content>
            </kwd><kwd>
              <named-content content-type="family">Lamiaceae</named-content>
            </kwd></kwd-group><mixed-citation publication-type="journal"><person-group><name><surname>Morales-Trujillo</surname><given-names>Ángela María</given-names></name><name><surname>Bedolla-García</surname><given-names>Brenda Yudith</given-names></name><name><surname>Hernández-Ledesma</surname><given-names>Patricia</given-names></name><name><surname>Sánchez Ken</surname><given-names>Jorge Gabriel</given-names></name></person-group><article-title>﻿Lectotypification of <italic><tp:taxon-name><tp:taxon-name-part taxon-name-part-type="genus" reg="Salvia">Salvia</tp:taxon-name-part> <tp:taxon-name-part taxon-name-part-type="species" reg="bogotensis">bogotensis</tp:taxon-name-part></tp:taxon-name></italic> Benth. (<tp:taxon-name><tp:taxon-name-part taxon-name-part-type="family">Lamiaceae</tp:taxon-name-part></tp:taxon-name>)</article-title><source>PhytoKeys</source><day>14</day><month>10</month><year>2025</year><volume>265</volume><fpage>39</fpage><lpage>48</lpage><pub-id pub-id-type="doi">10.3897/phytokeys.265.165733</pub-id></mixed-citation></tp:treatment-meta><tp:nomenclature><label>﻿</label><tp:taxon-name><object-id xmlns:xlink="http://www.w3.org/1999/xlink" content-type="arpha" xlink:type="simple">2A776169-21B8-5A70-8458-892F9A85D78F</object-id>
            <tp:taxon-name-part taxon-name-part-type="genus" reg="Salvia">Salvia</tp:taxon-name-part>
            <tp:taxon-name-part taxon-name-part-type="species" reg="bogotensis">bogotensis</tp:taxon-name-part>
          </tp:taxon-name><tp:taxon-authority>Benth., Prodr. [A. P. De Candolle] 12: 312. 1848.</tp:taxon-authority></tp:nomenclature><tp:treatment-sec sec-type="Lectotype" id="SECID0E2AAE"><title>Lectotype.</title><p>Colombia • Dep. Cundinamarca, Boquerón, Bogotá, N. [<italic>Nouvelle</italic>] Granade, <italic>M. J. Goudot s.n.</italic> 1844 (K! first-step designed by <xref ref-type="bibr" rid="B8">Epling 1939</xref>:254), Second-step designated here: — K [barcode K000479515 image!]; isolectotype: P [barcode P00715001 image!].</p></tp:treatment-sec><tp:treatment-sec sec-type="notes" id="SECID0EOBAE"><title>Note.</title><p>In a handwritten annotation on specimen K000479515 (<italic>Goudot s.n</italic>.), in 1927, Epling stated that this specimen should together be taken with K000479514 to jointly constitute type material. However, this last one corresponds to another collection with another date and locality collection.</p><sec sec-type="﻿Further remarks" id="SECID0EWBAE"><title>﻿Further remarks</title><p><italic><tp:taxon-name><tp:taxon-name-part taxon-name-part-type="genus" reg="Salvia">Salvia</tp:taxon-name-part> <tp:taxon-name-part taxon-name-part-type="species" reg="bogotensis">bogotensis</tp:taxon-name-part></tp:taxon-name></italic> is an endemic species of Colombia that grows in high-altitude regions (2500–4000 m) in El Cocuy (Boyacá), located at the Northern end of the Eastern Mountain range. It is characterized as a small to medium-sized shrub with narrow, bullate leaves, moderately short inflorescences, and an intense blue corolla (<xref ref-type="bibr" rid="B13">Fernández-Alonso 2003</xref>).</p><p>On the other hand, <xref ref-type="bibr" rid="B31">Wood and Harley (1989)</xref> recognized three subspecies of <italic><tp:taxon-name><tp:taxon-name-part taxon-name-part-type="genus" reg="Salvia">Salvia</tp:taxon-name-part> <tp:taxon-name-part taxon-name-part-type="species" reg="bogotensis">bogotensis</tp:taxon-name-part></tp:taxon-name></italic> Benth. complex: subsp. <tp:taxon-name><tp:taxon-name-part taxon-name-part-type="genus" reg="Salvia"/><tp:taxon-name-part taxon-name-part-type="species" reg="bogotensis"/><tp:taxon-name-part taxon-name-part-type="subspecies" reg="aratocensis">aratocensis</tp:taxon-name-part></tp:taxon-name>, subsp. <tp:taxon-name><tp:taxon-name-part taxon-name-part-type="genus" reg="Salvia"/><tp:taxon-name-part taxon-name-part-type="species" reg="bogotensis"/><tp:taxon-name-part taxon-name-part-type="subspecies" reg="sochensis">sochensis</tp:taxon-name-part></tp:taxon-name>, and subsp. <tp:taxon-name><tp:taxon-name-part taxon-name-part-type="genus" reg="Salvia"/><tp:taxon-name-part taxon-name-part-type="species" reg="bogotensis"/><tp:taxon-name-part taxon-name-part-type="subspecies" reg="bogotensis">bogotensis</tp:taxon-name-part></tp:taxon-name>, which exhibit overlapping distributions in Boyacá and Santander. <xref ref-type="bibr" rid="B13">Fernández-Alonso (2003)</xref> later elevated the first two to species rank (<italic><tp:taxon-name><tp:taxon-name-part taxon-name-part-type="genus" reg="Salvia">Salvia</tp:taxon-name-part> <tp:taxon-name-part taxon-name-part-type="species" reg="aratocensis">aratocensis</tp:taxon-name-part></tp:taxon-name></italic> and <italic><tp:taxon-name><tp:taxon-name-part taxon-name-part-type="genus" reg="Salvia">S.</tp:taxon-name-part> <tp:taxon-name-part taxon-name-part-type="species" reg="sochensis">sochensis</tp:taxon-name-part></tp:taxon-name></italic>), while reclassifying <tp:taxon-name><tp:taxon-name-part taxon-name-part-type="genus" reg="Salvia">S.</tp:taxon-name-part> <tp:taxon-name-part taxon-name-part-type="species" reg="bogotensis">bogotensis</tp:taxon-name-part> <tp:taxon-name-part taxon-name-part-type="infraspecific-rank">subsp.</tp:taxon-name-part> <tp:taxon-name-part taxon-name-part-type="subspecies" reg="suratensis">suratensis</tp:taxon-name-part></tp:taxon-name> as <tp:taxon-name><tp:taxon-name-part taxon-name-part-type="genus" reg="Salvia">S.</tp:taxon-name-part> <tp:taxon-name-part taxon-name-part-type="species" reg="aratocensis">aratocensis</tp:taxon-name-part> <tp:taxon-name-part taxon-name-part-type="infraspecific-rank">subsp.</tp:taxon-name-part> <tp:taxon-name-part taxon-name-part-type="subspecies" reg="suratensis">suratensis</tp:taxon-name-part></tp:taxon-name> due to its close morphological affinity and restricted distribution to the Chicamocha Valley (Santander, department) (<xref ref-type="bibr" rid="B13">Fernández-Alonso 2003</xref>).</p></sec></tp:treatment-sec><ref-list><ref id="B8"><mixed-citation xmlns:xlink="http://www.w3.org/1999/xlink" xlink:type="simple"><person-group><name name-style="western"><surname>Epling</surname><given-names>C</given-names></name></person-group> (<year>1939</year>) <article-title>A revision of <tp:taxon-name><tp:taxon-name-part taxon-name-part-type="genus">Salvia</tp:taxon-name-part> <tp:taxon-name-part taxon-name-part-type="infraspecific-rank">subgenus</tp:taxon-name-part> <tp:taxon-name-part taxon-name-part-type="subgenus">Calosphace</tp:taxon-name-part></tp:taxon-name>. Repertorium Specierum Novarum Regni Vegetabilis.</article-title><source>Beihefte</source><volume>110</volume>: <fpage>1</fpage>–<lpage>383</lpage>.</mixed-citation></ref><ref id="B13"><mixed-citation xmlns:xlink="http://www.w3.org/1999/xlink" xlink:type="simple"><person-group><name name-style="western"><surname>Fernández-Alonso</surname><given-names>JL</given-names></name></person-group> (<year>2003</year>) Estudios en <tp:taxon-name><tp:taxon-name-part taxon-name-part-type="family">Labiatae</tp:taxon-name-part></tp:taxon-name> de Colombia IV. Novedades en <italic><tp:taxon-name><tp:taxon-name-part taxon-name-part-type="genus">Salvia</tp:taxon-name-part></tp:taxon-name></italic> y sinopsis de las secciones <italic><tp:taxon-name><tp:taxon-name-part taxon-name-part-type="genus"/><tp:taxon-name-part taxon-name-part-type="section">Angulatae</tp:taxon-name-part></tp:taxon-name></italic> y <italic><tp:taxon-name><tp:taxon-name-part taxon-name-part-type="genus"/><tp:taxon-name-part taxon-name-part-type="section">Purpureae</tp:taxon-name-part></tp:taxon-name></italic>. Caldasia, 235–281.</mixed-citation></ref><ref id="B31"><mixed-citation xmlns:xlink="http://www.w3.org/1999/xlink" xlink:type="simple"><person-group><name name-style="western"><surname>Wood</surname><given-names>JRI</given-names></name><name name-style="western"><surname>Harley</surname><given-names>RM</given-names></name></person-group> (<year>1989</year>) <article-title>The Genus <italic><tp:taxon-name><tp:taxon-name-part taxon-name-part-type="genus">Salvia</tp:taxon-name-part></tp:taxon-name></italic> (<tp:taxon-name><tp:taxon-name-part taxon-name-part-type="family">Labiatae</tp:taxon-name-part></tp:taxon-name>) in Colombia.</article-title><source>Kew Bulletin</source><volume>44</volume>(<issue>2</issue>): <fpage>211</fpage>–<lpage>278</lpage>. <ext-link xlink:href="10.2307/4110799" ext-link-type="doi" xlink:type="simple">https://doi.org/10.2307/4110799</ext-link></mixed-citation></ref></ref-list></tp:taxon-treatment>
